# Supplementary material for: Identification of MicroRNAs Associated with Prediabetic Status in Obese Women
Source: Int J Mol Sci. 2023 Oct 27;24(21):15673. doi: 10.3390/ijms242115673 (PMC10648886; doi:10.3390/ijms242115673)
Supplement: Supplementary file 1 [file ijms-24-15673-s001.zip]

Archive with 1 entries (1 files):
- ijms-2645076-supplementary.pdf
